# Supplementary material for: Outcomes in Patients With Lung Adenocarcinoma With Transformation to Small Cell Lung Cancer After EGFR Tyrosine Kinase Inhibitors Resistance: A Systematic Review and Pooled Analysis
Source: Front Oncol. 2022 Jan 28;11:766148. doi: 10.3389/fonc.2021.766148 (PMC8867701; doi:10.3389/fonc.2021.766148)
Supplement: Supplementary file 1 [file Table_1.xlsx]

## Sheet: summary
SPSS number	case number	nationality	Gender	age	Smoking	Stage	Initial pathology	Transformed pathology	Initial mutation	Transformed mutation	Whether the mutation is retained	Metastases at initial diagnosis	Progressive lesions after transformation	TKIs first-line species	TKI therapy line	Best curative effect	PFS (m)	first-line therapy	Best curative effect	PFS (m)	later therapy	First-line treatment after transformation	Best curative effect	PFS (m)	ttSCLC	T-ttSCLC	OS since SCLC transformation	Total OS		NSE at diagnosis	Post-transformation NSE levels	TP53	RB1												,
1	142	China	Female	72	N	IV	ADC	SCLC	19del→19del+T790M	19del	Y	lung,LN,Brian	lung,primary tumor,气管	Gefitinib	1st line	PR	8	Gefitinib	PR	8	Osimertinib,PR,4m	Cisplatin + Etoposide+Endurance	PR	7	14	14	14	28		UN	UN	mutation	mutation
2	143	China	Male	62	Y	IV	ADC	SCLC	19del	UN		LN,Brian,bone	liver,bone	Gefitinib	1st line	PR	12	Gefitinib	PR	12	SBRT,Gefitinib; Brian radiotherapy	Carboplatin + Etoposide	SD	4	13	13	UN	UN		normal	lift	mutation	none
3	11	China	Male	34	UN	IV	ADC	SCLC	19del	UN		UN	LN	Gefitinib	1st line	UN	UN	Gefitinib	UN	UN		Cisplatin + Etoposide	UN	UN	UN	UN	UN	UN		normal	lift	mutation	mutation
4	12	China	Male	64	UN	IV	ADC	SCLC	UN	UN		UN	UN	none	none	none	none	surgery+Pemetrexed+Cisplatin	PR	UN		Carboplatin +irinotecan	UN	UN	UN	UN	UN	UN		UN	UN	UN	UN
5	15	China	Male	66	Y	IV	ADC	SCLC	19del	19del	Y	bone	UN	Iconitib	1st line	PR	11	Iconitib	PR	11		Cisplatin + Etoposide	UN	UN	11	11	UN	UN		UN	normal	UN	UN
6	18	China	Male	66	Y	IV	ADC	SCLC	19del	19del	Y	pleura	UN	Erlotinib	1st line	PR	21	Erlotinib	PR	21		Cisplatin + Etoposide	UN	UN	21	21	UN	UN		UN	lift	UN	UN
7	20	China	Male	60	Y	IV	ADC	SCLC	wild	wild	Y	UN	UN	Gefitinib	6th line	PR	6	chemotherapy	UN	UN	osimertinib	Cisplatin + Etoposide	SD	3	UN	9	UN	UN		UN	normal	UN	UN
8	21	China	Female	42	N	IV	ADC	SCLC	19del→19del+T790M	wild	N	UN	LN	Iconitib	1st line	PD	3	Iconitib	PD	3	osimertinib	Cisplatin + Etoposide	UN	UN	11	11	UN	UN		UN	normal	UN	UN
9	22	China	Female	65	N	IV	ADC	SCLC	19del	wild	N	UN	UN	Gefitinib	1st line	PR	16	Gefitinib	PR	16		Cisplatin + Etoposide	SD	UN	16	16	UN	UN		UN	lift	UN	UN
10	23	China	Female	31	N	IV	ADC	SCLC	19del→19del+T790M	wild	N	UN	LN	Iconitib	1st line	PR	6	Iconitib	PR	6	osimertinib	paclitaxel+Anlotinib	SD	UN	21	21	UN	UN		UN	lift	UN	UN
11	24	China	Female	60	N	UN	ADC	SCLC	19del	19del	Y	UN	UN	Gefitinib	2nd line	UN	UN	Chemotherapy, gefitinib, icotinib, afatinib	UN	UN		UN	UN	UN	42.7	UN	20.7	63.4		UN	UN	UN	UN
12	25	China	Female	70	N	IV	ADC	SCLC	19del	19del+PIK3CA	Y	UN	UN	Icotinib	1st line	PR	34.5	Icotinib	PR	34.5	afatinib	UN	UN	UN	40.9	40.9	9.7	50.6		UN	UN	mutation	none	PIK3CA
13	26	China	Male	48	Y	UN	ADC	SCLC	19del	19del	Y	UN	UN	Erlotinib	2nd line	UN	UN	chemotherapy	UN	UN		UN	UN	UN	11.4	UN	27.3	38.7		UN	UN	UN	UN
14	27	China	Female	33	N	IV	ADC	SCLC	Ex18G719X	Ex18G719X	Y	UN	UN	Gefitinib	1st line	PR	12	Gefitinib+chemotherapy	PR	12	afatinib+bevacizumab	UN	UN	UN	16	16	8.5	24.5		UN	UN	mutation	mutation
15	28	China	Male	73	N	IV	ADC	SCLC	19del	19del	Y	UN	UN	Gefitinib	1st line	PR	20	Gefitinib	PR	20	afatinib	UN	UN	UN	56.2	56.2	14.5+	59.5+		UN	UN	mutation	none
16	29	China	Female	53	N	IV	ADC	SCLC	19del	19del	Y	UN	UN	Erlotinib	1st line	PR	13	Erlotinib	PR	13		Carboplatin + Etoposide+Erlotinib	SD	3	13	13	UN	UN		UN	UN	UN	UN
17	30	China	Female	63	N	IV	ADC	SCLC	19del	wild	N	UN	UN	Gefetinib	1st line	PR	17	Gefetinib	PR	17		Carboplatin + Etoposide	PD	2	17	17	UN	UN		UN	UN	UN	UN
18	31	China	Male	48	N	IV	ADC	SCLC	19del	19del	Y	lung	primary tumor	Erlotinib	1st line	PR	22	Erlotinib	PR	22		Carboplatin + Etoposide+radiation+Erlotinib maintenance	SD	12	22	22	UN	UN		UN	UN	UN	UN
19	32	China	Male	42	Y	IV	ADC	SCLC	L858R	wild	N	UN	UN	Gefetinib	1st line	PR	29	Gefetinib	PR	29		Carboplatin + Etoposide	SD	2	29	29	UN	UN		UN	UN	UN	UN
20	33	China	Female	48	Y	IV	ADC	SCLC	19del	19del	Y	UN	UN	Erlotinib	1st line	PR	16	Erlotinib	PR	16		Carboplatin + Etoposide insert erlotinib+Erlotinib maintenance	SD	7	16	16	UN	UN		UN	UN	UN	UN
21	34	China	Male	58	Y	IV	ADC	SCLC	19del	T790M	Y	UN	UN	Erlotinib	1st line	PR	24	Erlotinib	PR	24		Carboplatin + Etoposide+osimertinib	SD	4	24	24	UN	UN		UN	UN	UN	UN
22	35	China	Male	60	N	IV	ADC	SCLC	19del	wild	N	UN	UN	Erlotinib	1st line	PR	14	Erlotinib	PR	14		Carboplatin + Etoposide	PD	1	14	14	UN	UN		UN	UN	UN	UN
23	40	China	Male	64	N	IV	ADC	SCLC	19del	19del	Y	lung,Brian,bone	UN	Afatinib	1st line	UN	UN	Afatinib,Osimertinib	UN	UN		Cisplatin,Etoposide,Docetaxel,Gemcitabine	UN	UN	96	96	12	108		UN	UN	mutation	UN
24	41	China	Female	66	N	IV	ADC	SCLC	L858R	L858R	Y	LN	UN	Gefitinib	1st line	UN	UN	Gefitinib,Erlotinib	UN	UN		Cisplatin + Etoposide	UN	UN	32	32	30	62		UN	UN	UN	mutation
25	42	China	Female	57	N	IV	ADC	SCLC	L858R	L858R+TSC1	Y	adrenal glands,Brian	lung	Gefitinib	1st line	PR	34	Gefitinib	PR	34		Cisplatin + Etoposide	PD	2	32	34	2	36		UN	UN	UN	mutation
26	43	China	Female	63	N	III	ADC	SCLC	19del	19del+ATK1	Y	none; bone,adrenal glands	primary tumor	Afatinib	1st line	PR	19	Afatinib	PR	19		Cisplatin + Etoposide	PR	24	19	19	24	43		UN	UN	mutation	mutation
27	44	Italy	Male	69	N	IV	ADC	SCLC	19del→19del+T790M(liquid biopsy)	wild	N	bone,lung,adrenal glands,LN	bone,liver,lung,LN	Afatinib	1st line	PR	10	Afatinib(bone radiotherapy)	PR	10	Osimertinib,PFS 3m	none,die after few weeks	none	none	13	13	1.5	14.5		UN	UN	UN	UN
28	45	Italy	Female	70	N	IV	ADC	SCLC	19del→19del+T790M(liquid biopsy)	19del(liver)	Y	lung,pleura,bone	lung,bone,liver	Afatinib	1st line	PR	9	Afatinib	PR	9	Osimertinib(PD,2m)	none,die after few weeks	none	none	11	11	1	12		UN	UN	UN	UN
29	47	Italy	Male	55	Y	IV	ADC	SCLC	19del→19del+T790M(liquid biopsy)	wild(liver),19del(lung); 19del+T790M(blood检)	Y	LN,adrenal glands	lung,liver	Gefitinib	2nd line	PR	25	Cisplatin+Pemetrexed	PR	7	radiotherapy+Gefitinib	Carboplatin + Etoposide	PR		35	28	10	45		normal	lift	mutation	UN
30	48	Italy	Male	65	N	IV	ADC	SCLC	L858R→L858R+T790M(liquid biopsy)	L858R(adrenal glands:SCLC)	Y	LN,adrenal glands,bone	adrenal glands	Afatinib	1st line	PR	15	Afatinib	PR	15	Osimertinib,3m	Carboplatin + Etoposide	PR	UN	19	18	UN	UN		UN	UN	UN	UN
31	49	Korea	Female	56	N	IV	ADC	SCLC	19del→19del+T790M	19del+MYC+PIK3CA	Y	UN	UN	Gefitinib	1st line	PR	10	Gefitinib	PR	10		Carboplatin + Etoposide	PR	3	36	34	UN	UN		UN	UN	mutation	mutation
32	50	Korea	Female	39	N	IV	ADC	SCLC	19del→19del+T790M	19del+MYC+PIK3CA	Y	UN	UN	Gefitinib	1st line	PR	24	Gefitinib	PR	24		UN	UN	UN	30	30	UN	UN		UN	UN	mutation	mutation
33	52	Korea	Female	39	Y	IV	ADC	SCLC	19del	19del	Y	UN	UN	Osimertinib	1st line	PR	24+	Osimertinib	PR	24+		UN	UN	UN	UN	UN	UN	UN		UN	UN	mutation	mutation
34	53	Korea	Male	50	N	IV	ADC	SCLC	19del	UN		UN	UN	Dacomitinib	1st line	UN	UN	Dacomitinib,chemotherapy,gefitinib	UN	UN		UN	UN	UN	UN	UN	UN	UN		UN	UN	UN	UN
35	55	Korea	Female	61	N	IV	ADC	SCLC	19del	UN		UN	UN	Dacomitinib	1st line	UN	UN	Dacomitinib	UN	UN		UN	UN	UN	UN	UN	UN	UN		UN	UN	UN	UN
36	57	Korea	Female	58	N	IV	ADC	SCLC	19del	UN		UN	UN	Gefitinib	1st line	UN	UN	Gefitinib	UN	UN		UN	UN	UN	UN	UN	UN	UN		UN	UN	UN	UN
37	58	Korea	Male	62	N	IV	ADC	SCLC	19del	UN		UN	UN	Gefitinib	1st line	UN	UN	Gefitinib	UN	UN		UN	UN	UN	UN	UN	UN	UN		UN	UN	UN	UN
38	62	Korea	Male	37	Y	IV	ADC	SCLC	19del	UN		UN	UN	Gefitinib	1st line	UN	UN	Gefitinib,chemotherapy,simertinib	UN	UN		UN	UN	UN	UN	UN	UN	UN		UN	UN	UN	UN
39	65	Korea	Male	53	Y	IV	ADC	SCLC	19del	UN		UN	UN	Erlotinib	1st line	UN	UN	Erlotinib, chemotherapy, afatinib	UN	UN		UN	UN	UN	UN	UN	UN	UN		UN	UN	mutation	mutation
40	66	Korea	Female	56	N	IV	ADC	SCLC	19del	UN		UN	UN	Afatinib	1st line	UN	UN	Afatinib	UN	UN		UN	UN	UN	UN	UN	UN	UN		UN	UN	UN	UN
41	67	Korea	Female	64	N	UN	ADC	SCLC	19del	UN		UN	UN	Gefitinib	2nd line	UN	UN	Gefitinib; Osimertinib	UN	UN		UN	UN	UN	UN	UN	UN	UN		UN	UN	UN	UN
42	68	Korea	Male	66	Y	IV	ADC	SCLC	L858R	UN		UN	UN	Erlotinib	1st line	UN	UN	Erlotinib	UN	UN		UN	UN	UN	UN	UN	UN	UN		UN	UN	mutation	mutation
43	69	Korea	Male	43	Y	IV	ADC	SCLC	19del	UN		UN	UN	Erlotinib	1st line	UN	UN	Erlotinib	UN	UN		UN	UN	UN	UN	UN	UN	UN		UN	UN	mutation	mutation
44	70	China	Male	46	N	IV	ADC	SCLC	L858R	L859R	Y	UN	UN	Gefitinib	1st line	SD	10	Gefitinib	SD	10		UN	UN	UN	10	10	11	21.3		UN	UN	mutation	mutation
45	71	China	Female	48	N	II	ADC	SCLC	19del	19del	Y	none	UN	Gefitinib	1st line	SD	30	TKI	SD	30		chemotherapy+radiotherapy	UN	UN	61	30	60+	139.6+		UN	UN	UN	UN
46	72	Korea	Female	57	N	II	ADC	SCLC	L858R	L859R	Y	none	LN	Gefitinib	1st line	PR	10	Gefitinib(surgery,paclitaxel+Carboplatin ); afatinib	PR	10		Cisplatin + Etoposide	UN	UN	37	10	UN	UN		UN	UN	UN	UN
47	74	Korea	Female	55	N	IV	ADC	SCLC	19del	19del	Y	pleura	LN	Gefitinib	1st line	PR	8	Gefitinib	PR	8		Cisplatin + Etoposide	PR	UN	9	9	UN	UN		UN	UN	UN	UN
48	77	Korea	Male	67	Y	I	ADC	SCLC	wild	wild	Y	none	LN	none	none	none	none	surgery	CR	50		none	none	none	50	none	UN	UN		UN	UN	UN	UN
49	80	Korea	Male	70	Y	I	ADC	SCLC	19del	UN		none	UN	none	none	none	none	surgery	CR	32		UN	UN	UN	32	none	2	UN		UN	UN	UN	UN
50	81	Korea	Female	66	Y	I	ADC	SCLC	19del	wild	N	none	UN	none	none	none	none	surgery	CR	52		UN	UN	UN	52	none	UN	UN		UN	UN	UN	UN
51	82	Korea	Male	70	Y	III	ADC	SCLC	KRAS (G12C)	19del	N	LN	UN	none	none	none	none	surgery+RT	CR	120		UN	UN	UN	120	none	UN	UN		UN	UN	UN	UN
52	84	America	Female	67	UN	IV	ADC	SCLC	L858R	L858R	Y	UN	UN	Erlotinib	1st line	PR	22	Erlotinib	PR	22		Cisplatin + Etoposide	PR	UN	22	22	UN	UN		UN	UN	UN	UN
53	85	America	Female	54	UN	IV	ADC	SCLC	19del	19del	Y	UN	UN	Erlotinib	1st line	PR	36+	Erlotinib	PR	36+		Cisplatin + Etoposide	PR	UN	36+	36+	UN	UN		UN	UN	UN	UN
54	86	America	Female	56	UN	IV	ADC	SCLC	L858R	L858R+PIK3CA	Y	UN	UN	Erlotinib	1st line	PR	14	Erlotinib	PR	14		chemotherapy+radiotherapy	PR	6	14	14	UN	UN		UN	UN	UN	UN
55	87	America	Female	40	UN	IV	ADC	SCLC	19del	19del	Y	UN	UN	Erlotinib	1st line	PR	24+	Erlotinib	PR	24+		chemotherapy+radiotherapy	PD(对radiotherapy有反应,但加入chemotherapy后PD)	UN	24+	24+	UN	UN		UN	UN	UN	UN
56	88	America	Female	61	UN	IV	ADC	SCLC	L858R	L858R	Y	UN	UN	Erlotinib	1st line	PR	18	Erlotinib	PR	18		UN	UN	UN	18	18	UN	UN		UN	UN	UN	UN
57	89	China	Male	52	N	III	ADC	SCLC	19del→19del+T790M	19del+T790M	Y	none; primary tumor	primary tumor	Erlotinib	1st line	PR	12	Erlotinib	PR	12	Osimertinib(T790M),PR,15m	Etoposide +Cisplatin; paclitaxel+Cisplatin	SD	UN	42	29	UN	UN		normal	lift	mutation	mutation
58	90	Japan	Male	65	Y	IV	ADC	SCLC	wild	UN		LN,adrenal glands	primary tumor,adrenal glands	none	none	none	none	Pembrolizumab	SD	15		Cisplatin+irinotecan	SD	4	15	none	17	22		normal	lift	UN	UN
59	92	Japan	Male	84	N	III	ADC	SCLC	L858R+PTEN R130Q	L858R+PTEN R130Q(mutation性mutation,促进lung癌发生)共mutation	Y	none	liver,bone	UN	UN	UN	UN	UN	UN	UN		UN	UN	UN	UN	UN	UN	10		normal	UN	mutation	mutation
60	94	China	Male	53	Y	IV	ADC	SCLC	19del	19del	Y	bone,adrenal glands	primary tumor	Erlotinib	1st line	PR	12	Erlotinib	PR	12		EP+Erlotinib	PR	8	12	12	13	24		lift	more high	mutation	mutation
61	95	Japan	Male	75	Y	NA	ADC	SCLC	19del	19del	Y	none	LN,bone	Afatinib	1st line	PR	12	Afatinib	PR	12		Carboplatin + Etoposide	PR	UN	36	24	UN	UN		UN	UN	mutation	mutation
62	96	China	Female	46	Y	IV	ADC	SCLC	19del	19del+T790M; EGFR C797S	Y	bone	primary tumor,bone	Gefitinib	1st line	PR	6	Gefitinib	PR	6		Osimertinib	PR	5	6	6	14	20		UN	UN	mutation	mutation
63	97	Italy	Female	56	Y	IV	ADC	SCLC	19del	19del	Y	LN,bone	liver,Brian	Gefitinib	1st line	PR	18	Gefitinib+bone radiotherapy	PR	18		Carboplatin + Etoposide	PD	1	18	18	5	23		normal	lift	UN	UN
64	98	Belgium	Female	57	N	III	ADC	SCLC	exon18 G719X	G719X+SMAD4	Y	LN	primary tumor,bone	Afatinib	2nd line	PR	12	Cisplatin+Changchun Ruibin+radiotherapy	PR	9		Carboplatin + Etoposide	PD	1	12	12	24	36		UN	UN	mutation	mutation
65	101	Japan	Female	52	UN	IV	ADC	SCLC	19del→19del+T790M	wild	N	lung	lung	Erlotinib	1st line	PR	36	Erlotinib	PR	36	Osimertinib,6m	Carboplatin + Etoposide	PR	UN	42	42	UN	UN		UN	UN	mutation	UN
66	102	China	Female	58	N	I	ADC	SCLC	19del	19del	Y	none	LN,adrenal glands,liver	Gefitinib	2nd line	PD	2	Pemetrexed+Carboplatin	PR	7	Gefitinib	Cisplatin + Etoposide	PD	2	51	9	2	53		UN	UN	mutation	mutation
67	103	China	Female	37	N	IV	ADC	SCLC	19del	19del; blood:T790M	Y	lung,LN; lung,liver	lung	Gefitinib	2nd line	PR	5	Pemetrexed+Cisplatin	SD	2	gefitinib 250mgqd PR,5m	Cisplatin + Etoposide	PD	1	8	6	5	13		normal	lift	UN	UN
68	104	China	Female	52	UN	II	ADC	SCLC	19del→19del+T790M	UN		LN	LN,lung	Gefitinib	1st line	SD	12	Gefitinib	SD	12	AZD-9291	Carboplatin + Etoposide	PD	2	16	16	8	24		UN	UN	UN	UN
69	105	America	Male	65	N	IV	ADC	SCLC	19del	UN		lung	lung	Afatinib	1st line	PR	10	Afatinib	PR	10		Carboplatin + Etoposide	PD	1	11	10	3	13		UN	UN	UN	UN
70	106	south Asian	Female	60	N	IV	ADC	SCLC	19del	19del	Y	lung	lung	Gefitinib	1st line	CR	52	Gefitinib	CR	52		Carboplatin + Etoposide	CR	9	55	55	19	74		UN	UN	UN	UN
71	110	Japan	Female	76	Y	IV	ADC	SCLC	L858R	L858R	Y	pleura	lung转移	Gefitinib	1st line	PR	20	Gefitinib	PR	20		Cisplatin + Etoposide	SD	4	20	20	UN	UN		UN	UN	UN	UN
72	111	China	Male	49	Y	IV	ADC	SCLC	L858R	L858R	Y	LN,pleura; primary tumor	乳腺,liver	Gefitinib	1st line	PR	8	Gefitinib+chemotherapy(Cisplatin+Pemetrexed)	PR	8		Cisplatin+Docetaxel+Gefitinib	PR	8	10	6	16	26		normal	lift	UN	UN
73	112	Korea	Female	57	N	IV	ADC	SCLC	L858R→L858R+T790M	L858R	Y	lung	lung	Erlotinib	1st line	PR	12	Erlotinib	PR	12	AZD9291	Carboplatin + Etoposide	PR	UN	34	28	UN	UN		UN	UN	UN	UN
74	113	Korea	Female	58	N	IV	ADC	SCLC	wild→19del+T790M	19del	Y	lung	lung	Erlotinib	1st line	PR	33	Erlotinib	PR	33	AZD9291	Carboplatin + Etoposide	PR	UN	75	51	UN	UN		UN	UN	UN	UN
75	114	Japan	Female	76	N	III	ADC	SCLC	19del	19del	Y	none	lung转移	Gefitinib	2nd line	PR	5	chemotherapy	PR	15	Gefitinib	none	none	none	UN	UN	none	23		UN	UN	UN	UN
76	115	China	Female	49	N	III	ADC	SCLC	19del	UN		none	LN,lung,liver,脾,adrenal glands,bone	Gefitinib	1st line	PR	22	Gefitinib	PR	22	AZD9291(2015.3.18)	Carboplatin + Etoposide	SD	UN	37	23	UN	UN		normal	lift	UN	UN
77	116	Korea	Male	61	Y	IV	ADC	SCLC	19del	19del	Y	NA	primary tumor,pleura	Gefitinib	1st line	PR	12	Gefitinib	PR	12		Cisplatin + Etoposide	PR	UN	12	12	UN	UN		UN	UN	UN	UN
78	118	Japan	Female	52	N	IV	ADC	SCLC	19del	19del	Y	bone	primary tumor	Erlotinib	2nd line	SD	11	Cisplatin+Pemetrexed	SD	9		Carboplatin + Etoposide	PR	UN	20	9	UN	UN		normal	lift	UN	UN
79	121	China	Male	46	N	NA	ADC	SCLC	L858R	L858R	Y	lung,bone,LN	lung	Gefitinib	1st line	PR	5	Gefitinib	PR	5		Platinum + Pemetrexed	PR	9	14	14	11	25		UN	UN	UN	UN
80	124	America	Female	76	N	NA	ADC	SCLC	19del+T790M	19del	Y	pleura	pleura	Osimertinib	1st line	PR	12	Osimertinib	PR	12		UN	UN	UN	12	12	UN	UN		UN	UN	UN	mutation
81	125	Korea	Male	73	Y	IV	ADC	SCLC	L858R	L858R	Y	Brian,bone	primary tumor	Gefitinib	1st line	PR	3	Gefitinib(+Gemcitabine+Cisplatin)	PR	3		Carboplatin + Etoposide	PD	0.5	3	3	2	5		UN	UN	UN	UN
82	131	America	Female	46	N	IV	ADC	SCLC	19del	19del	Y	pleura	primary tumor,Brian	Erlotinib	1st line	PR	18	Erlotinib+Brian radiotherapy	PR	18	Gefitinib 250mgqd	Gefitinib+Etoposide	SD	6	20	20	7	27		UN	UN	UN	UN
83	144	China	Male	45	N	IV	ADC	SCLC+ADC	19del	19del+PIK3CA	Y	lung,LN,Brian	lung,liver	Osimertinib	1st line	PR	9	1st line	PR	9	chemotherapy	Cisplatin + Etoposide+durvalumab	UN	UN	9.5	9.5	UN	UN		normal	lift	mutation	mutation
84	46	Italy	Female	58	Y	IV	ADC	SCLC+ADC	L858R→L858R+T790M(liquid biopsy)	L858R(SCLC),L858R+T790M(ADC)	Y	Brian	Brian,lung,LN,胰腺	Afatinib	1st line	PR	22	Afatinib(bone radiotherapy)	PR	22	Osimertinib	none,die after few weeks	none	none	22	22	1	24		UN	UN	UN	UN
85	51	Korea	Female	51	Y	IV	ADC	SCLC+ADC	L858R	L858R+MYC	Y	UN	UN	Gefitinib	1st line	UN	UN	Gefitinib	UN	UN		UN	UN	UN	UN	UN	UN	UN		UN	UN	none	mutation
86	54	Korea	Female	79	N	IV	ADC	SCLC+ADC	19del	UN		UN	UN	Gefitinib	1st line	UN	UN	Gefitinib	UN	UN		UN	UN	UN	UN	UN	UN	UN		UN	UN	UN	UN
87	56	Korea	Female	61	N	UN	ADC	SCLC+ADC	L858R	UN		UN	UN	Gefitinib	2nd line	UN	UN	chemotherapy	UN	UN		UN	UN	UN	UN	UN	UN	UN		UN	UN	UN	UN
88	73	Korea	Female	54	N	IV	ADC	SCLC+ADC	19del	19del	Y	Brian	primary tumor	Afatinib	2nd line	UN	UN	Pemetrexed+Cisplatin	UN	UN		Gemcitabine+Cisplatin	PR	UN	21	11	UN	UN		UN	UN	UN	UN
89	75	Korea	Female	59	N	IV	ADC	SCLC+ADC	19del	19del	Y	Brian,pleura,bone,liver	primary tumor	Gefitinib	2nd line	PR	11	Pemetrexed+Cisplatin	PR	10		Rociletinib	UN	UN	21	11	UN	UN		UN	UN	UN	UN
90	76	Korea	Female	68	N	IV	ADC	SCLC+ADC	wild	wild	Y	pleura	pleura	Gefitinib	2nd line	PD	2	surgery,paclitaxel+Pemetrexed+Cisplatin	UN	UN		none	none	none	31	2	UN	UN		UN	UN	UN	UN
91	78	Korea	Female	60	N	IV	ADC	SCLC+ADC	19del	Exon 21 E872K; (primary tumor:ADC,L858R+T790M)	N	adrenal glands	adrenal glands	Erlotinib	1st line	PR	31	Erlotinib	PR	31		Cisplatin + Etoposide	SD	5	31	31	8	39		UN	UN	UN	UN
92	79	Korea	Female	50	N	IV	ADC	SCLC(65%)+ADC(35%)	19del	19del	Y	bone	primary tumor	Erlotinib	1st line	PR	14	Erlotinib+radiotherapy	PR	14		Cisplatin + Etoposide+radiotherapy+Gefitinib maintain	PR	9+	14	14	9+	23+		UN	UN	UN	UN
93	83	Korea	Female	40	Y	I	ADC	SCLC+ADC	wild	wild	Y	none		none	none	none	none	surgery	CR	44		UN	UN	UN	44	UN	UN	UN		UN	UN	UN	UN
94	91	China	Female	57	N	IV	ADC	SCLC(pleura); ADC(lung)	19del→19del+T790M	19del	Y	pleura	pleura	Gefitinib	1st line	PR	15	Gefitinib	PR	15	Pemetrexed+Carboplatin	Cisplatin + Etoposide	PR	4	24	24	7	29		normal	lift	UN	UN
95	109	Japan	Female	54	UN	IV	ADC	SCLC(LN),ADC(peritoneum)	19del	19del	Y	LN	LN,peritoneum	Afatinib	1st line	PR	36+	Afatinib	PR	36+	chemotherapy	chemotherapy+target	PR	UN	60	60	UN	UN		UN	UN	UN	UN
96	117	China	Male	80	N	I	ADC	SCLC+ADC	19del	19del	Y	none	bone,椎旁软组织,liver	Icotinib	1st line	PD	1	Icotinib	PD	1		Cisplatin + Etoposide	PR	6	9	1	UN	UN		normal	lift	UN	UN
97	119	UK	Female	46	UN	II	ADC	SCLC+ADC	19del	19del	Y	none; Brian	lung转移,liver	Erlotinib	1st line	PR	12	Erlotinib	PR	12	Cisplatin+Pemetrexed	Afatininb	PD	2	59	20	7	59		UN	UN	UN	UN
98	120	America	Female	42	N	IV	ADC	SCLC(LN); ADC(lung)	19del	19del; 19del+T790M	Y	NA; Brian	primary tumor,Brian,LN	Erlotinib	2nd line	PR	10	Cisplatin+Gemcitabine	PR	5	Erlotinib(2008.8)PR(10m)	chemotherapy+radiotherapy	SD	7	24	19	9	33		UN	UN	UN	UN
99	122	Japan	Female	67	N	III	ADC	SCLC+ADC(few)	ALK	ALK	Y	bone,Brian	primary tumor	Crizotinib	2nd line	PR	7	paclitaxel+Bevacizumab	PR	10	Crizotinib	irinotecan+alectinib	PR	UN	35	17	UN	UN		UN	UN	UN	UN
100	123	Korea	Male	72	Y	IV	ADC	SCLC(peritoneum); ADC(lung,liver)	ALK	ALK	Y	LN,liver,peritoneum	peritoneum	Crizotinib	2nd line	PR	3	Gemcitabine+Carboplatin	SD	UN	Crizotinib	UN	UN	UN	9	8	UN	UN		UN	UN	UN	UN
101	126	Japan	Male	63	N	IV	ADC	SCLC+ADC(+SCC)	19del	19del	Y	liver,Brian,bone	primary tumor,LN,liver,pleura	Erlotinib	1st line	PR	10	Erlotinib+Brianradiotherapy	PR	10		UN	UN	UN		UN	UN	11		normal	lift	UN	UN
102	127	France	Female	44	Y	NA	ADC	SCLC+ADC	19del	19del(ADC:T790M)	Y	lung	lung	Erlotinib	2nd line	PR	8	Carboplatin +paclitaxel+Bevacizumab	SD	3	Erlotinib(150mgqd)(2010.6)	Cisplatin + Etoposide+Erlotinib	PD	0.5	22	16	4	20		UN	UN	UN	UN
103	128	America	Female	73	N	IV	ADC	SCLC+ADC	L858R	L858R	Y	LN,bone	lung转移,liver	Gefitinib	1st line	PR	38	Gefitinib	PR	38	Topotecan + Bevacizumab	paclitaxel+Cisplatin	CR	NA	61	57	UN	UN		UN	UN	UN	UN
104	129	Japan	Female	36	UN	IV	ADC	SCLC+ADC	L858R	L858R	Y	UN	UN	Gefitinib	2nd line	PR	UN	Carboplatin +paclitaxel	UN	UN	Gefitinib; PR	UN	UN	UN	UN	UN	UN	UN		UN	UN	UN	UN
105	1	China	Female	61		IV	ADC+SCLC(<5%)	SCLC+ADC	19del	UN		UN	UN	Gefitinib	1st line	UN	UN	Gefitinib,Osimertinib	UN	UN		Cisplatin + Etoposide	UN	UN	11例患者从基线到SCT(小细胞转化)的中位时间为21.7个月	UN	UN	UN		UN	UN	UN	UN
106	2	China	Female	61	UN	IV	ADC+SCLC(<1%)	SCLC+ADC	19del	UN		pleura	UN	Erlotinib	1st line	UN	UN	Erlotinib,Osimertinib	UN	UN		Carboplatin + Etoposide	UN	UN	UN	UN	UN	UN		UN	UN	mutation	mutation
107	3	China	Female	36	UN	IV	ADC+SCLC(<1%)	SCLC+ADC	UN	UN		UN	UN	Gefitinib	1st line	UN	UN	Gefitinib,Osimertinib	UN	UN		UN	UN	UN	UN	UN	UN	UN		UN	UN	mutation	none
108	4	China	Male	44	UN	IV	ADC+SCLC(<2%)	SCLC+ADC	19del	UN		UN	UN	Gefitinib	1st line	UN	UN	Gefitinib,Osimertinib	UN	UN		Cisplatin + Etoposide	UN	UN	UN	UN	UN	UN		UN	UN	mutation	mutation
109	5	China	Male	87	UN	IV	ADC+SCLC(<2%)	SCLC	19del	UN		UN	pleura	Gefitinib	1st line	UN	UN	Gefitinib,Osimertinib	UN	UN		UN	UN	UN	UN	UN	UN	UN		UN	UN	UN	UN
110	6	China	Male	48	UN	IV	ADC+SCLC(<1%)	SCLC+ADC	L858R	wild(SCLC),L858R(ADC)	N	UN	bone	Erlotinib	1st line	UN	UN	Erlotinib,Osimertinib	UN	UN		Cisplatin + Etoposide	UN	UN	UN	UN	UN	UN		UN	UN	UN	UN
111	7	China	Male	77	UN	IV	ADC+SCLC(<1%)	SCLC	19del	UN		UN	bone	Icotinib	1st line	UN	UN	Icotinib	UN	UN		Cisplatin + Etoposide+RT	UN	UN	UN	UN	UN	UN		UN	UN	UN	UN
112	8	China	Male	37	UN	IV	ADC+SCLC(<2%)	SCLC	19del	UN		UN	peritoneum	Icotinib	1st line	UN	UN	Icotinib,Osimertinib	UN	UN		UN	UN	UN	UN	UN	UN	UN		UN	UN	mutation	mutation
113	9	China	Female	66	UN	IV	ADC+SCLC(suspicious)	SCLC	19del	UN		UN	pericardium	Erlotinib	1st line	UN	UN	Erlotinib	UN	UN		ICIs	UN	UN	UN	UN	UN	UN		UN	UN	UN	UN
114	10	China	Female	52	UN	IV	ADC+SCLC(suspicious)	SCLC	19del	UN		pleura	pleura	Gefitinib	1st line	UN	UN	Gefitinib	UN	UN		Cisplatin + Etoposide	UN	UN	UN	UN	UN	UN		UN	UN	UN	UN
115	13	China	Male	72	UN	IV	ADC+SCLC(<1%)	SCLC	G719X	UN		UN	UN	none	none	none	none	surgery+Pemetrexed+Cisplatin	none	none		UN	UN	UN	UN	UN	UN	UN		UN	UN	UN	UN
116	14	China	Female	76	UN	IV	ADC+SCLC	SCLC	L858R	wild	N	UN	UN	Erlotinib	1st line	UN	UN	Erlotinib,Osimertinib	UN	UN		Cisplatin + Etoposide	UN	UN	UN	UN	UN	UN		UN	UN	UN	UN
117	36	China	Female	77	N	III	ADC (80%)+SCLC (20%)	SCLC	L858R	L858R+PIK3CA	Y	none	5m发生liver转移(SCLC成分)	Erlotinib	1st line	UN	UN	Erlotinib	UN	UN		UN	UN	UN	UN	UN	UN	10		UN	UN	none	mutation	PIK3CA
118	37	China	Female	66	N	III	ADC (45%+SCLC (55%)	SCLC	G719A+S768I	G719A+S768I+PIK3CA+TSC1	Y	none	1m发生liver转移(SCLC成分)	none	none	none	none	none	none	none		UN	UN	UN	UN	UN	UN	12		UN	UN	mutation	mutation	PIK3CA
119	38	China	Female	63	N	IV	ADC(45%)+SCLC (55%)	SCLC	L858R+PTEN	L858R+PTEN	Y	UN	lung,liver,bone转移(liver,boneSCLC成分)	Afatinib	1st line	UN	UN	Afatinib	UN	UN		UN	UN	UN	UN	UN	UN	8		UN	UN	UN	mutation	PTEN
120	99	China	Male	41	Y	IV	ADC	SCLC; SCC	19del	UN		pleura	lung转移	Gefitinib	1st line	PR	15	Gefitinib	PR	15		Carboplatin + Etoposide	PD	1	30	30	2	32		UN	UN	UN	UN
121	100	Japan	Female	76	N	IV	ADC	SCLC; ADC	L858R	L858R(SCLC); ADC:L858R+T790M	Y	PD	primary tumor	Gefitinib	1st line	PR	20	Gefitinib	PR	20		Cisplatin + Etoposide	PR	5	20	20	22	42		UN	UN	UN	UN
122	130	Japan	Female	46	N	III	ADC	SCLC; ADC	19del	19del	Y	pleura	primary tumor,Brian	Gefitinib	3rdnd line	PR	10	Cisplatin+Changchun Ruibin	PR	3		Cisplatin+irinotecan	PR	8	29	15	NA	NA		UN	UN	UN	UN
123	132	Italy	Female	63	N	III	ADC	SCLC(liver); ADC	19del→19del+T790M	19del	Y	none; lung,pleura; bone,liver	UN	Gefitinib	1st line	PR	9	Gefitinib	PR	9	Osimertinib	Cisplatin + Etoposide	SD	4	27	23	NA	NA		UN	UN	mutation	mutation
	exclude																													UN	UN	UN	UN
	19	China	Male	57	N	IV	ADC	LCNEC	19del	19del					1st line			Iconitib				Cisplatin + Etoposide	SD	4						UN	lift	UN	UN
	137	China	Female	60	none	NA	ADC	Sarcomatoid carcinoma+ADC	19del	blood:T790M(-); lung:19del; T790M		LN,liver	lung转移			PR		Erlotinib	PR			Erlotinib	PR	NA	43					UN	UN	UN	UN
	93	Japan	Female	70	N	IV	ADC	SCLC+SCC	19del	retian		pleura	Brian									Carboplatin + Etoposide	PR	3	24					normal	lift	UN	UN
	17	China	Male	60	Y	IV	ADC	SCC	wild	L858R			LN		2nd line	PR		Gefitinib	PR			Cisplatin + Etoposide	PD	2						UN	normal	UN	UN
	107	America	Female	79	N	II	ADC	SCC	19del	retian		none	lung									Erlotinib	PR	6	15					UN	UN	UN	UN
	108	China	Male	74	Y	III	ADC	SCC	19del	wild		lung	LN			PR		Gefitinib	PR			Carboplatin + Etoposide+Gefitinib,+局radiotherapy	PD	1	12					normal	lift	UN	UN
	16	China	Female	62	N	UN	ASC	SCLC	UN	wild		none	胸壁		1st line	PR		Iconitib	PR			Lobo+Etoposide								UN	lift	UN	UN
	133	China	Male	69	30	IV	SCC	SCLC	NA	NA		LN,pleura	primary tumor			PR		Sintilimab	PR			none			3					normal	lift	UN	UN
	134	China	Male	71	34	III	SCC	SCLC	NA	NA		LN	primary tumor,pleura			PD		Nivolumab	PD			Cisplatin + Etoposide	PD	1	12					normal	lift	mutation	UN
	39	China	Male	80	Y	III	SCC(30%)+ SCLC(70%)	SCLC	UN	UN		none	2m发生lung,bone转移(病理成分未检测)					none												UN	UN	UN	UN
	136	Japan	Male	67	none	IV	SCLC+ADC	ADC	19del(SCLC)	retian		lung,liver,bone,Brian	pleura,pericardium,原发病灶,liver,Brian			PR		Afatinib(Cisplatin+irinotecan)	PR			NA	NA	NA	9					lift	lower	UN	UN				。
	138	Japan	Female	70	none	IV	SCLC+ADC	ADC; SCLC	EGFR L861Q	retian		LN,pleura,Brian	第一次:primary tumor,LN,第二次:Brian,LN			PD		Erlotinib(Cisplatin+irinotecan)	PD		Erlotinib; L861Qmutation	amrubicin	PR	8	10					UN	UN	UN	UN
	135	China	Male	47	none	IV	SCLC	ADC	wild	wild		NA	NA			CR		chemotherapy(Cisplatin,80mg/m2 d1; +Etoposide ,80mg /m2 d1-3)	CR		radiotherapy	,								UN	UN	UN	UN
	140	荷兰	NA	NA	NA	NA	NSCLC	SCLC	19del	retian		NA	NA					Gefitinib				Cisplatin + Etoposide	NA	NA	NA					UN	UN	UN	UN

## Sheet: Include data
SPSS number	case number	nationality	Gender	age	Smoking	Stage	Initial pathology	Transformed pathology	Initial mutation	Transformed mutation	Whether the mutation is retained	Metastases at initial diagnosis	Progressive lesions after transformation	TKIs first-line species	TKI therapy line	Best curative effect	PFS (m)	first-line therapy	Best curative effect	PFS (m)	later therapy	First-line treatment after transformation	Best curative effect	PFS (m)	ttSCLC	T-ttSCLC	OS since SCLC transformation	Total OS		NSE at diagnosis	Post-transformation NSE levels	TP53	RB1												,
106	2	China	Female	61	UN	IV	ADC+SCLC(<1%)	SCLC+ADC	19del	UN		pleura	UN	Erlotinib	1st line	UN	UN	Erlotinib,Osimertinib	UN	UN		Carboplatin + Etoposide	UN	UN	UN	UN	UN	UN		UN	UN	mutation	mutation
108	4	China	Male	44	UN	IV	ADC+SCLC(<2%)	SCLC+ADC	19del	UN		UN	UN	Gefitinib	1st line	UN	UN	Gefitinib,Osimertinib	UN	UN		Cisplatin + Etoposide	UN	UN	UN	UN	UN	UN		normal	lft	mutation	none
109	5	China	Male	87	UN	IV	ADC+SCLC(<2%)	SCLC	19del	UN		UN	pleura	Gefitinib	1st line	UN	UN	Gefitinib,Osimertinib	UN	UN		UN	UN	UN	UN	UN	UN	UN		normal	lft	mutation	mutation
110	6	China	Male	48	UN	IV	ADC+SCLC(<1%)	SCLC+ADC	L858R	wild(SCLC),L858R(ADC)	N	UN	bone	Erlotinib	1st line	UN	UN	Erlotinib,Osimertinib	UN	UN		Cisplatin + Etoposide	UN	UN	UN	UN	UN	UN		UN	normal	UN	UN
111	7	China	Male	77	UN	IV	ADC+SCLC(<1%)	SCLC	19del	UN		UN	bone	Icotinib	1st line	UN	UN	Icotinib	UN	UN		Cisplatin + Etoposide+RT	UN	UN	UN	UN	UN	UN		UN	lft	UN	UN
112	8	China	Male	37	UN	IV	ADC+SCLC(<2%)	SCLC	19del	UN		UN	peritoneum	Icotinib	1st line	UN	UN	Icotinib,Osimertinib	UN	UN		UN	UN	UN	UN	UN	UN	UN		UN	normal	UN	UN
113	9	China	Female	66	UN	IV	ADC+SCLC(可疑的)	SCLC	19del	UN		UN	pericardium	Erlotinib	1st line	UN	UN	Erlotinib	UN	UN		ICIs	UN	UN	UN	UN	UN	UN		UN	lft	UN	UN
114	10	China	Female	52	UN	IV	ADC+SCLC(可疑的)	SCLC	19del	UN		pleura	pleura	Gefitinib	1st line	UN	UN	Gefitinib	UN	UN		Cisplatin + Etoposide	UN	UN	UN	UN	UN	UN		UN	lft	UN	UN
3	11	China	Male	34	UN	IV	ADC	SCLC	19del	UN		UN	LN	Gefitinib	1st line	UN	UN	Gefitinib	UN	UN		Cisplatin + Etoposide	UN	UN	UN	UN	UN	UN		UN	UN	UN	UN
116	14	China	Female	76	UN	IV	ADC+SCLC	SCLC	L858R	wild	N	UN	UN	Erlotinib	1st line	UN	UN	Erlotinib,Osimertinib	UN	UN		Cisplatin + Etoposide	UN	UN	UN	UN	UN	UN		UN	UN	mutation	none	PIK3CA(+)
5	15	China	Male	66	Y	IV	ADC	SCLC	19del	19del	Y	bone	UN	Iconitib	1st line	PR	11	Iconitib	PR	11		Cisplatin + Etoposide	UN	UN	11	11	UN	UN		UN	UN	UN	UN
6	18	China	Male	66	Y	IV	ADC	SCLC	19del	19del	Y	pleura	UN	Erlotinib	1st line	PR	21	Erlotinib	PR	21		Cisplatin + Etoposide	UN	UN	21	21	UN	UN		UN	UN	mutation	mutation
8	21	China	Female	42	N	IV	ADC	SCLC	19del→19del+T790M	wild	N	UN	LN	Iconitib	1st line	PD	3	Iconitib	PD	3	osimertinib	Cisplatin + Etoposide	UN	UN	11	11	UN	UN		UN	UN	mutation	none
9	22	China	Female	65	N	IV	ADC	SCLC	19del	wild	N	UN	UN	Gefitinib	1st line	PR	16	Gefitinib	PR	16		Cisplatin + Etoposide	SD	UN	16	16	UN	UN		UN	UN	UN	UN
10	23	China	Female	31	N	IV	ADC	SCLC	19del→19del+T790M	wild	N	UN	LN	Iconitib	1st line	PR	6	Iconitib	PR	6	osimertinib	Paclitaxel + Anlotinib	SD	UN	21	21	UN	UN		UN	UN	UN	UN
11	24	China	Female	60	N	UN	ADC	SCLC	19del	19del	Y	UN	UN	Gefitinib	2nd line	UN	UN	Chemotherapy, gefitinib, icotinib, afatinib	UN	UN		UN	UN	UN	42.7	UN	20.7	63.4		UN	UN	UN	UN
12	25	China	Female	70	N	IV	ADC	SCLC	19del	19del+PIK3CA	Y	UN	UN	Icotinib	1st line	PR	34.5	Icotinib	PR	34.5	afatinib	UN	UN	UN	40.9	40.9	9.7	50.6		UN	UN	UN	UN
13	26	China	Male	48	Y	UN	ADC	SCLC	19del	19del	Y	UN	UN	Erlotinib	2nd line	UN	UN	chemotherapy	UN	UN		UN	UN	UN	11.4	UN	27.3	38.7		UN	UN	UN	UN
14	27	China	Female	33	N	IV	ADC	SCLC	Ex18G719X	Ex18G719X	Y	UN	UN	Gefitinib	1st line	PR	12	Gefitinib+chemotherapy	PR	12	afatinib+bevacizumab	UN	UN	UN	16	16	8.5	24.5		UN	UN	UN	UN
15	28	China	Male	73	N	IV	ADC	SCLC	19del	19del	Y	UN	UN	Gefitinib	1st line	PR	20	Gefitinib	PR	20	afatinib	UN	UN	UN	56.2	56.2	14.5+	59.5+		UN	UN	UN	UN
16	29	China	Female	53	N	IV	ADC	SCLC	19del	19del	Y	UN	UN	Erlotinib	1st line	PR	13	Erlotinib	PR	13		Carboplatin + Etoposide+Erlotinib	SD	3	13	13	UN	UN		UN	UN	mutation	UN
17	30	China	Female	63	N	IV	ADC	SCLC	19del	wild	N	UN	UN	Gefetinib	1st line	PR	17	Gefetinib	PR	17		Carboplatin + Etoposide	PD	2	17	17	UN	UN		UN	UN	UN	mutation
18	31	China	Male	48	N	IV	ADC	SCLC	19del	19del	Y	lung	primary tumor	Erlotinib	1st line	PR	22	Erlotinib	PR	22		Carboplatin + Etoposide+radiation+Erlotinib maintenance	SD	12	22	22	UN	UN		UN	UN	UN	mutation
19	32	China	Male	42	Y	IV	ADC	SCLC	L858R	wild	N	UN	UN	Gefetinib	1st line	PR	29	Gefetinib	PR	29		Carboplatin + Etoposide	SD	2	29	29	UN	UN		UN	UN	mutation	mutation
20	33	China	Female	48	Y	IV	ADC	SCLC	19del	19del	Y	UN	UN	Erlotinib	1st line	PR	16	Erlotinib	PR	16		Carboplatin + Etoposide insert erlotinib+Erlotinib maintenance	SD	7	16	16	UN	UN		UN	UN	UN	UN
21	34	China	Male	58	Y	IV	ADC	SCLC	19del	T790M	Y	UN	UN	Erlotinib	1st line	PR	24	Erlotinib	PR	24		Carboplatin + Etoposide+osimertinib	SD	4	24	24	UN	UN		UN	UN	UN	UN
22	35	China	Male	60	N	IV	ADC	SCLC	19del	wild	N	UN	UN	Erlotinib	1st line	PR	14	Erlotinib	PR	14		Carboplatin + Etoposide	PD	1	14	14	UN	UN		normal	lft	mutation	UN
117	36	China	Female	77	N	III	ADC (80%)+SCLC (20%)	SCLC	L858R	L858R+PIK3CA	Y	none	liver	Erlotinib	1st line	UN	UN	Erlotinib	UN	UN		UN	UN	UN	UN	UN	UN	10		UN	UN	UN	UN
119	38	China	Female	63	N	IV	ADC(45%)+SCLC (55%)	SCLC	L858R+PTEN	L858R+PTEN	Y	UN	lung,liver,bone	Afatinib	1st line	UN	UN	Afatinib	UN	UN		UN	UN	UN	UN	UN	UN	8		UN	UN	mutation	mutation
23	40	China	Male	64	N	IV	ADC	SCLC	19del	19del	Y	lung,brain,bone	UN	Afatinib	1st line	UN	UN	Afatinib,Osimertinib	UN	UN		Cisplatin, Etoposide, Docetaxel, Gemcitabine	UN	UN	96	96	12	108		UN	UN	mutation	mutation
24	41	China	Female	66	N	IV	ADC	SCLC	L858R	L858R	Y	LN	UN	Gefitinib	1st line	UN	UN	Gefitinib,Erlotinib	UN	UN		Cisplatin + Etoposide	UN	UN	32	32	30	62		UN	UN	mutation	mutation
25	42	China	Female	57	N	IV	ADC	SCLC	L858R	L858R+TSC1	Y	adrenal glands,brain	lung	Gefitinib	1st line	PR	34	Gefitinib	PR	34		Cisplatin + Etoposide	PD	2	32	34	2	36		UN	UN	UN	UN
26	43	China	Female	63	N	III	ADC	SCLC	19del	19del+ATK1	Y	bone,adrenal glands	primary tumor	Afatinib	1st line	PR	19	Afatinib	PR	19		Cisplatin + Etoposide	PR	24	19	19	24	43		UN	UN	UN	UN
27	44	Italy	Male	69	N	IV	ADC	SCLC	19del→19del+T790M(liquid biopsy)	wild	N	bone,lung,adrenal glands,LN	bone,liver,lung,LN	Afatinib	1st line	PR	10	Afatinib	PR	10	Osimertinib	none,die after few weeks	none	none	13	13	1.5	14.5		UN	UN	UN	UN
28	45	Italy	Female	70	N	IV	ADC	SCLC	19del→19del+T790M(liquid biopsy)	19del(liver)	Y	lung,pleura,bone	lung,bone,liver	Afatinib	1st line	PR	9	Afatinib	PR	9	Osimertinib	none,die after few weeks	none	none	11	11	1	12		UN	UN	UN	UN
84	46	Italy	Female	58	Y	IV	ADC	SCLC+ADC	L858R→L858R+T790M(liquid biopsy)	L858R(SCLC),L858R+T790M(ADC)	Y	brain	brain,lung,LN,pancreas	Afatinib	1st line	PR	22	Afatinib	PR	22	Osimertinib	none,die after few weeks	none	none	22	22	1	24		UN	UN	UN	UN
29	47	Italy	Male	55	Y	IV	ADC	SCLC	19del→19del+T790M(liquid biopsy)	wild(liver),19del(lung); 19del+T790M(blood)	Y	LN,adrenal glands	lung,liver	Gefitinib	2nd line	PR	25	Cisplatin + Pemetrexed	PR	7	Targeted, radiotherapy	Carboplatin + Etoposide	PR		35	28	10	45		UN	UN	mutation	mutation
30	48	Italy	Male	65	N	IV	ADC	SCLC	L858R→L858R+T790M(liquid biopsy)	L858R	Y	LN,adrenal glands,bone	adrenal glands	Afatinib	1st line	PR	15	Afatinib	PR	15	Osimertinib	Carboplatin + Etoposide	PR	UN	19	18	UN	UN		UN	UN	UN	UN
31	49	Korea	Female	56	N	IV	ADC	SCLC	19del→19del+T790M	19del+MYC+PIK3CA	Y	UN	UN	Gefitinib	1st line	PR	10	Gefitinib	PR	10		Carboplatin + Etoposide	PR	3	36	34	UN	UN		UN	UN	UN	UN
32	50	Korea	Female	39	N	IV	ADC	SCLC	19del→19del+T790M	19del+MYC+PIK3CA	Y	UN	UN	Gefitinib	1st line	PR	24	Gefitinib	PR	24		UN	UN	UN	30	30	UN	UN		UN	UN	mutation	mutation
85	51	Korea	Female	51	Y	IV	ADC	SCLC+ADC	L858R	L858R+MYC	Y	UN	UN	Gefitinib	1st line	UN	UN	Gefitinib	UN	UN		UN	UN	UN	UN	UN	UN	UN		UN	UN	mutation	mutation
33	52	Korea	Female	39	Y	IV	ADC	SCLC	19del	19del	Y	UN	UN	Osimertinib	1st line	PR	24+	Osimertinib	PR	24+		UN	UN	UN	UN	UN	UN	UN		UN	UN	mutation	mutation
34	53	Korea	Male	50	N	IV	ADC	SCLC	19del	UN		UN	UN	Dacomitinib	1st line	UN	UN	Dacomitinib,chemotherapy,gefitinib	UN	UN		UN	UN	UN	UN	UN	UN	UN		UN	UN	UN	UN
86	54	Korea	Female	79	N	IV	ADC	SCLC+ADC	19del	UN		UN	UN	Gefitinib	1st line	UN	UN	Gefitinib	UN	UN		UN	UN	UN	UN	UN	UN	UN		UN	UN	UN	UN
35	55	Korea	Female	61	N	IV	ADC	SCLC	19del	UN		UN	UN	Dacomitinib	1st line	UN	UN	Dacomitinib	UN	UN		UN	UN	UN	UN	UN	UN	UN		UN	UN	UN	UN
87	56	Korea	Female	61	N	UN	ADC	SCLC+ADC	L858R	UN		UN	UN	Gefitinib	2nd line	UN	UN	chemotherapy	UN	UN		UN	UN	UN	UN	UN	UN	UN		UN	UN	UN	UN
36	57	Korea	Female	58	N	IV	ADC	SCLC	19del	UN		UN	UN	Gefitinib	1st line	UN	UN	Gefitinib	UN	UN		UN	UN	UN	UN	UN	UN	UN		UN	UN	UN	UN
37	58	Korea	Male	62	N	IV	ADC	SCLC	19del	UN		UN	UN	Gefitinib	1st line	UN	UN	Gefitinib	UN	UN		UN	UN	UN	UN	UN	UN	UN		UN	UN	UN	UN
38	62	Korea	Male	37	Y	IV	ADC	SCLC	19del	UN		UN	UN	Gefitinib	1st line	UN	UN	Gefitinib,chemotherapy,simertinib	UN	UN		UN	UN	UN	UN	UN	UN	UN		UN	UN	UN	UN
39	65	Korea	Male	53	Y	IV	ADC	SCLC	19del	UN		UN	UN	Erlotinib	1st line	UN	UN	Erlotinib, chemotherapy, afatinib	UN	UN		UN	UN	UN	UN	UN	UN	UN		UN	UN	UN	UN
40	66	Korea	Female	56	N	IV	ADC	SCLC	19del	UN		UN	UN	Afatinib	1st line	UN	UN	Afatinib	UN	UN		UN	UN	UN	UN	UN	UN	UN		normal	lft	mutation	mutation
41	67	Korea	Female	64	N	UN	ADC	SCLC	19del	UN		UN	UN	Gefitinib	2nd line	UN	UN	Gefitinib,Osimertinib	UN	UN		UN	UN	UN	UN	UN	UN	UN		lft	more high	mutation	mutation
42	68	Korea	Male	66	Y	IV	ADC	SCLC	L858R	UN		UN	UN	Erlotinib	1st line	UN	UN	Erlotinib	UN	UN		UN	UN	UN	UN	UN	UN	UN		UN	UN	mutation	mutation
43	69	Korea	Male	43	Y	IV	ADC	SCLC	19del	UN		UN	UN	Erlotinib	1st line	UN	UN	Erlotinib	UN	UN		UN	UN	UN	UN	UN	UN	UN		UN	UN	mutation	mutation
44	70	China	Male	46	N	IV	ADC	SCLC	L858R	L859R	Y	UN	UN	Gefitinib	1st line	SD	10	Gefitinib	SD	10		UN	UN	UN	10	10	11	21.3		normal	lft	UN	UN
45	71	China	Female	48	N	II	ADC	SCLC	19del	19del	Y	none	UN	Gefitinib	1st line	SD	30	TKI	SD	30		Chemotherapy + radiotherapy	UN	UN	61	30	60+	139.6+		UN	UN	mutation	mutation
46	72	Korea	Female	57	N	II	ADC	SCLC	L858R	L859R	Y	none	LN	Gefitinib	1st line	PR	10	Gefitinib; afatinib	PR	10		Cisplatin + Etoposide	UN	UN	37	10	UN	UN		UN	UN	mutation	UN
88	73	Korea	Female	54	N	IV	ADC	SCLC+ADC	19del	19del	Y	brain	primary tumor	Afatinib	2nd line	UN	UN	Pemetrexed + Cisplatin	UN	UN		Cisplatin + gemcitabine	PR	UN	21	11	UN	UN		normal	lft	UN	UN
47	74	Korea	Female	55	N	IV	ADC	SCLC	19del	19del	Y	pleura	LN	Gefitinib	1st line	PR	8	Gefitinib	PR	8		Cisplatin + Etoposide	PR	UN	9	9	UN	UN		UN	UN	UN	UN
89	75	Korea	Female	59	N	IV	ADC	SCLC+ADC	19del	19del	Y	brain,pleura,bone,liver脏	primary tumor	Gefitinib	2nd line	PR	11	Pemetrexed + Cisplatin	PR	10		Rociletinib	UN	UN	21	11	UN	UN		UN	UN	UN	UN
91	78	Korea	Female	60	N	IV	ADC	SCLC+ADC	19del	Exon 21 E872K; ADC,L858R+T790M)	N	adrenal glands	adrenal glands	Erlotinib	1st line	PR	31	Erlotinib	PR	31		Cisplatin + Etoposide	SD	5	31	31	8	39		UN	UN	UN	UN
92	79	Korea	Female	50	N	IV	ADC	SCLC(65%)+ADC(35%)	19del	19del	Y	bone	primary tumor	Erlotinib	1st line	PR	14	Erlotinib	PR	14		Cisplatin + Etoposide+prophylactic brain irradiation+Gefitinib maintenance	PR	9+	14	14	9+	23+		UN	UN	UN	UN
52	84	America	Female	67	UN	IV	ADC	SCLC	L858R	L858R	Y	UN	UN	Erlotinib	1st line	PR	22	Erlotinib	PR	22		Cisplatin + Etoposide	PR	UN	22	22	UN	UN		normal	lft	UN	UN
53	85	America	Female	54	UN	IV	ADC	SCLC	19del	19del	Y	UN	UN	Erlotinib	1st line	PR	36+	Erlotinib	PR	36+		Cisplatin + Etoposide	PR	UN	36+	36+	UN	UN		UN	UN	UN	UN
54	86	America	Female	56	UN	IV	ADC	SCLC	L858R	L858R+PIK3CA	Y	UN	UN	Erlotinib	1st line	PR	14	Erlotinib	PR	14		Chemotherapy + radiotherapy	PR	6	14	14	UN	UN		UN	UN	UN	UN
55	87	America	Female	40	UN	IV	ADC	SCLC	19del	19del	Y	UN	UN	Erlotinib	1st line	PR	24+	Erlotinib	PR	24+		Chemotherapy + radiotherapy	PD(对放疗有反应,但加入chemotherapy后PD)	UN	24+	24+	UN	UN		UN	UN	UN	UN
56	88	America	Female	61	UN	IV	ADC	SCLC	L858R	L858R	Y	UN	UN	Erlotinib	1st line	PR	18	Erlotinib	PR	18		UN	UN	UN	18	18	UN	UN		normal	lft	UN	UN
57	89	China	Male	52	N	III	ADC	SCLC	19del→19del+T790M	19del+T790M	Y	none; primary tumor	primary tumor	Erlotinib	1st line	PR	12	Erlotinib	PR	12	Osimertinib	Cisplatin + Etoposide	SD	UN	42	29	UN	UN		UN	UN	UN	UN
94	91	China	Female	57	N	IV	ADC	SCLC(pleura); ADC(lung)	19del→19del+T790M	19del	Y	pleura	pleura	Gefitinib	1st line	PR	15	Gefitinib	PR	15	Pemetrexed + Carboplatin(7m,PR),Osimertinib(2m)	Cisplatin + Etoposide	PR	4	24	24	7	29		normal	lft	UN	UN
60	94	China	Male	53	Y	IV	ADC	SCLC	19del	19del	Y	bone,adrenal glands	primary tumor	Erlotinib	1st line	PR	12	Erlotinib	PR	12		EP+Erlotinib	PR	8	12	12	13	24		UN	UN	UN	UN
61	95	Japan	Male	75	Y	NA	ADC	SCLC	19del	19del	Y	none	LN,bone	Afatinib	1st line	PR	12	Afatinib	PR	12		Carboplatin + Etoposide	PR	UN	36	24	UN	UN		UN	UN	UN	mutation
62	96	China	Female	46	Y	IV	ADC	SCLC	19del	19del+T790M; EGFR C797S	Y	bone	primary tumor,bone	Gefitinib	1st line	PR	6	Gefitinib	PR	6		Osimertinib	PR	5	6	6	14	20		UN	UN	UN	UN
63	97	Italy	Female	56	Y	IV	ADC	SCLC	19del	19del	Y	LN,bone	liver,brain	Gefitinib	1st line	PR	18	Gefitinib	PR	18		Carboplatin + Etoposide	PD	1	18	18	5	23		UN	UN	UN	UN
64	98	Belgium	Female	57	N	III	ADC	SCLC	exon18 G719X	G719X+SMAD4	Y	LN	primary tumor,bone	Afatinib	2nd line	PR	12	Cisplatin + Vinorelbine + Radiotherapy	PR	9		Carboplatin + Etoposide	PD	1	12	12	24	36		UN	UN	UN	UN
120	99	China	Male	41	Y	IV	ADC	SCLC,SCC	19del	UN		pleura	lung	Gefitinib	1st line	PR	15	Gefitinib	PR	15		Carboplatin + Etoposide	PD	1	30	30	2	32		UN	UN	none	mutation
121	100	Japan	Female	76	N	IV	ADC	SCLC,ADC	L858R	L858R; ADC:L858R+T790M	Y	PD	primary tumor	Gefitinib	1st line	PR	20	Gefitinib	PR	20		Cisplatin + Etoposide	PR	5	20	20	22	42		UN	UN	UN	UN
65	101	Japan	Female	52	UN	IV	ADC	SCLC	19del→19del+T790M	wild	N	lung	lung	Erlotinib	1st line	PR	36	Erlotinib	PR	36	Osimertinib	Carboplatin + Etoposide	PR	UN	42	42	UN	UN		UN	UN	UN	UN
67	103	China	Female	37	N	IV	ADC	SCLC	19del	19del,T790M(blood)	Y	lung,LN; lung,liver	lung	Gefitinib	2nd line	PR	5	Pemetrexed + Cisplatin	SD	2	gefitinib 250mgqd	Cisplatin + Etoposide	PD	1	8	6	5	13		UN	UN	UN	UN
68	104	China	Female	52	UN	II	ADC	SCLC	19del→19del+T790M	UN		LN	LN,lung	Gefitinib	1st line	SD	12	Gefitinib	SD	12	AZD-9291(2015.6)	Carboplatin + Etoposide	PD	2	16	16	8	24		UN	UN	UN	UN
69	105	America	Male	65	N	IV	ADC	SCLC	19del	UN		lung	lung	Afatinib	1st line	PR	10	Afatinib	PR	10		Carboplatin + Etoposide	PD	1	11	10	3	13		UN	UN	UN	UN
70	106	South Asia	Female	60	N	IV	ADC	SCLC	19del	19del	Y	lung	lung	Gefitinib	1st line	CR	52	Gefitinib	CR	52		Carboplatin + Etoposide	CR	9	55	55	19	74		UN	UN	UN	UN
95	109	Japan	Female	54	UN	IV	ADC	SCLC(LN),ADC(ascites)	19del	19del	Y	LN	LN,peritoneum	Afatinib	1st line	PR	36+	Afatinib	PR	36+	chemotherapy	chemotherapy + targeting	PR	UN	60	60	UN	UN		normal	lft	UN	UN
71	110	Japan	Female	76	Y	IV	ADC	SCLC	L858R	L858R	Y	pleura	lung	Gefitinib	1st line	PR	20	Gefitinib	PR	20		Cisplatin + Etoposide	SD	4	20	20	UN	UN		UN	UN	UN	UN
72	111	China	Male	49	Y	IV	ADC	SCLC	L858R	L858R	Y	LN,pleura; primary tumor	breast,liver	Gefitinib	1st line	PR	8	Gefitinib+chemotherapy	PR	8		Cisplatin + Docetaxel + Gefitinib	PR	8	10	6	16	26		UN	UN	UN	UN
73	112	Korea	Female	57	N	IV	ADC	SCLC	L858R→L858R+T790M	L858R	Y	lung	lung	Erlotinib	1st line	PR	12	Erlotinib	PR	12	AZD9291	Carboplatin + Etoposide	PR	UN	34	28	UN	UN		UN	UN	UN	UN
74	113	Korea	Female	58	N	IV	ADC	SCLC	wild→19del+T790M	19del	Y	lung	lung	Erlotinib	1st line	PR	33	Erlotinib	PR	33	AZD9291	Carboplatin + Etoposide	PR	UN	75	51	UN	UN		normal	lft	UN	UN
75	114	Japan	Female	76	N	III	ADC	SCLC	19del	19del	Y	none	lung	Gefitinib	2nd line	PR	5	chemotherapy	PR	15	Gefitinib	none	none	none	UN	UN	none	23		UN	UN	UN	UN
76	115	China	Female	49	N	III	ADC	SCLC	19del	UN		none	LN,lung,liver,spleen,adrenal glands,bone	Gefitinib	1st line	PR	22	Gefitinib	PR	22	AZD9291(2015.3.18)	Carboplatin + Etoposide	SD	UN	37	23	UN	UN		UN	UN	UN	UN
77	116	Korea	Male	61	Y	IV	ADC	SCLC	19del	19del	Y	NA	primary tumor,pleura	Gefitinib	1st line	PR	12	Gefitinib	PR	12		Cisplatin + Etoposide	PR	UN	12	12	UN	UN		UN	UN	UN	UN
78	118	Japan	Female	52	N	IV	ADC	SCLC	19del	19del	Y	bone	primary tumor	Erlotinib	2nd line	SD	11	Pemetrexed + Cisplatin	SD	9	PD	Carboplatin + Etoposide	PR	UN	20	9	UN	UN		UN	UN	mutation	mutation
97	119	UK	Female	46	UN	II	ADC	SCLC+ADC	19del	19del	Y	none; brain	lung,liver	Erlotinib	1st line	PR	12	Erlotinib	PR	12	Cisplatin + Pemetrexed	afatinib	PD	2	59	20	7	59		UN	UN	mutation	mutation
98	120	America	Female	42	N	IV	ADC	SCLC(Supraclavicular LN); ADC(lung)	19del	19del; ADC:19del+T790M	Y	NA; brain	primary tumor,brain,LN	Erlotinib	2nd line	PR	10	Cisplatin + gemcitabine	PR	5	Erlotinib	chemotherapy	SD	7	24	19	9	33		UN	UN	UN	UN
79	121	China	Male	46	N	NA	ADC	SCLC	L858R	L858R	Y	lung,bone,LN	lung	Gefitinib	1st line	PR	5	Gefitinib	PR	5		Platinum + Pemetrexed	PR	9	14	14	11	25		UN	UN	UN	UN
80	124	America	Female	76	N	NA	ADC	SCLC	19del+T790M	19del	Y	pleura	pleura	Osimertinib	1st line	PR	12	Osimertinib	PR	12		UN	UN	UN	12	12	UN	UN		UN	UN	UN	UN
81	125	Korea	Male	73	Y	IV	ADC	SCLC	L858R	L858R	Y	brain,bone	primary tumor	Gefitinib	1st line	PR	3	Gefitinib	PR	3		Carboplatin + Etoposide	PD	0.5	3	3	2	5		UN	UN	mutation	mutation
101	126	Japan	Male	63	N	IV	ADC	SCLC+ADC(with localized squamous cell carcinoma)	19del	19del	Y	liver,brain,bone	primary tumor,LN,liver,pleura	Erlotinib	1st line	PR	10	Erlotinib+radiotherapy	PR	10		UN	UN	UN		UN	UN	11		UN	UN	UN	UN
102	127	France	Female	44	Y	NA	ADC	SCLC+ADC	19del	19del; ADC:T790M	Y	lung	lung	Erlotinib	2nd line	PR	8	Carboplatin + Paclitaxel + Bevacizumab	SD	3	Erlotinib(150mgqd)	Cisplatin + Etoposide+Erlotinib	PD	0.5	22	16	4	20		UN	UN	UN	UN
103	128	America	Female	73	N	IV	ADC	SCLC+ADC	L858R	L858R	Y	LN,bone	lung,liver	Gefitinib	1st line	PR	38	Gefitinib	PR	38	Topotecan + Bevacizumab	Topotecan, changed to paclitaxel + cisplatin after 2 cycles	CR	NA	61	57	UN	UN		UN	UN	UN	UN
104	129	Japan	Female	36	UN	IV	ADC	SCLC+ADC	L858R	L858R	Y	UN	UN	Gefitinib	2nd line	PR	UN	Carboplatin + Paclitaxel	UN	UN	Gefitinib; PR	UN	UN	UN	UN	UN	UN	UN		UN	UN	none	mutation	PIK3CA(+)
122	130	Japan	Female	46	N	III	ADC	SCLC,ADC	19del	19del	Y	pleura	primary tumor,brain	Gefitinib	3rdnd line	PR	10	Cisplatin + Vinorelbine	PR	3		Cisplatin + Irinotecan	PR	8	29	15	NA	NA		UN	UN	UN	mutation	PTEN(+)
82	131	America	Female	46	N	IV	ADC	SCLC	19del	19del	Y	pleura	primary tumor,brain	Erlotinib	1st line	PR	18	Erlotinib+radiotherapy	PR	18	Gefitinib 250mgqd	Gefitinib + Etoposide	SD	6	20	20	7	27		UN	UN	UN	UN
123	132	Italy	Female	63	N	III	ADC	SCLC(liver); ADC	19del→19del+T790M	19del	Y	none; lung,pleurabone,liver	UN	Gefitinib	1st line	PR	9	Gefitinib	PR	9	Osimertinib	Cisplatin + Etoposide	SD	4	27	23	NA	NA		UN	UN	UN	UN
1	142	China	Female	72	N	IV	ADC	SCLC	19del→19del+T790M	19del	Y	lung,LN,brain	lung,primary tumor,trachea	Gefitinib	1st line	PR	8	Gefitinib	PR	8	2018-11-15 to 2019-3-20:Osimertinib	Cisplatin + Etoposide + Endoside	PR	7	14	14	14	28		UN	UN	UN	UN
2	143	China	Male	62	Y	IV	ADC	SCLC	19del	UN		LN,brain,bone	liver,bone	Gefitinib	1st line	PR	12	Gefitinib	PR	12	Chemotherapy, targeted, radiotherapy	Carboplatin + Etoposide	SD	4	13	13	UN	UN		UN	UN	mutation	mutation

## Sheet: Include bibliographic data
Reference NO	Patients NO	Race	Gender	Age	Smoking	Stage	Initial pathology	Transformed pathology	Initial mutation	Transformed mutation	TKIs first-line species	TKI therapy line	Best curative effect	PFS (m)	First-line treatment	Best curative effect	PFS (m)	First-line treatment after transformation	Best curative effect	PFS	ttSCLC	T-ttSCLC	OS since SCLC transformation	Total OS											,
54	NO.7	Asian	Female	31	N	IV	LADC	SCLC	19del→19del+T790M	wild	Icontinib	1st line	PR	6	Iconitib	PR	6	Paclitaxel + androtinib	SD	UN	21	21	UN	UN
55	NO.9	Asian	Female	33	N	IV	LADC	SCLC	18-G719X	18-G719X	Gefitinib	1st line	PR	12	Gefitinib+chemotherapy	PR	12	UN	UN	UN	16	16	8.5	24.5
33	NO.43	Asian	Female	37	N	IV	LADC	SCLC	19del	19del	Gefitinib	2nd line	PR	5	Cisplatin + pemetrexed	SD	2	Cisplatin + etoposide	PD	1	8	6	5	13
59	NO.25	Asian	Female	39	N	IV	LADC	SCLC	19del→19del+T790M	19del+MYC+PIK3CA	Gefitinib	1st line	PR	24	Gefitinib	PR	24	UN	UN	UN	30	30	UN	UN
59	NO.26	Asian	Female	39	Y	IV	LADC	SCLC	19del	19del	Osimertinib	1st line	PR	24+	Osimertinib	PR	24+	UN	UN	UN	24+	24+	UN	UN
16	NO.34	White	Female	40	UN	IV	LADC	SCLC	19del	19del	Erlotinib	1st line	PR	24+	Erlotinib	PR	24+	Chemotherapy + radiotherapy	PD	UN	24+	24+	UN	UN
30	NO.69	Asian	Male	41	Y	IV	LADC	SCLC	19del	UN	Gefitinib	1st line	PR	15	Gefitinib	PR	15	Carboplatin + etoposide	PD	1	30	30	2	32
56	NO.14	Asian	Male	42	Y	IV	LADC	SCLC	L858R	wild	Gefitinib	1st line	PR	29	Gefetinib	PR	29	Carboplatin + etoposide	SD	2	29	29	UN	UN
54	NO.5	Asian	Female	42	N	IV	LADC	SCLC	19del→19del+T790M	wild	Icontinib	1st line	SD	3	Iconitib	SD	3	Carboplatin + etoposide	UN	UN	11	11	UN	UN
45	NO.65	White	Female	42	N	IV	LADC	SCLC+LADC	19del	19del	Erlotinib	2nd line	PR	10	Cisplatin + gemcitabine	PR	5	Chemotherapy + radiotherapy	SD	7	24	19	9	33
49	NO.67	White	Female	44	Y	IV	LADC	SCLC+LADC	19del	19del	Erlotinib	2nd line	PR	8	Carboplatin + paclitaxel + bevacizumab	SD	3	Cisplatin + etoposide + Erlotinib	PD	0.5	22	16	4	26
18	NO.27	Asian	Male	46	N	IV	LADC	SCLC	L858R	L859R	Gefitinib	1st line	SD	10	Gefitinib	SD	10	UN	UN	UN	10	10	11	21.3
27	NO.39	Asian	Female	46	Y	IV	LADC	SCLC	19del	19del+T790M→EGFR C797S	Gefitinib	1st line	PR	6	Gefitinib	PR	6	Osimertinib	PR	5	6	6	14	20
47	NO.54	Asian	Male	46	N	IV	LADC	SCLC	L858R	L858R	Gefitinib	1st line	PR	5	Gefitinib	PR	5	Carboplatin + pemetrexed	PR	9	14	14	11	25
5	NO.57	White	Female	46	N	IV	LADC	SCLC	19del	19del	Erlotinib	1st line	PR	18	Erlotinib	PR	18	Etoposide + gefitinib	SD	6	20	20	7	27
44	NO.64	White	Female	46	N	II	LADC	SCLC+LADC	19del	19del	Erlotinib	1st line	PR	12	Erlotinib	PR	12	Afatinib	PD	2	52	20	7	59
51	NO.71	Asian	Female	46	N	III	LADC	SCLC→LADC	19del	19del	Gefitinib	3rdnd line	PR	10	Cisplatin + Vinorelbine + radiotherapy	PR	3	Cisplatin + etoposide	PR	8	29	15	UN	UN
56	NO.13	Asian	Male	48	N	IV	LADC	SCLC	19del	19del	Erlotinib	1st line	PR	22	Erlotinib	PR	22	Carboplatin + etoposide + radiation + Erlotinib maintenance	SD	12	22	22	UN	UN
56	NO.15	Asian	Female	48	Y	IV	LADC	SCLC	19del	19del	Erlotinib	1st line	PR	16	Erlotinib	PR	16	Carboplatin + etoposide+ insert erlotinib + Erlotinib maintenance	SD	7	16	16	UN	UN
18	NO.28	Asian	Female	48	N	II	LADC	SCLC	19del	19del	Gefitinib	1st line	SD	30	TKI	SD	30	Chemotherapy + radiotherapy	UN	UN	61	30	60+	139.6+
39	NO.48	Asian	Male	49	Y	IV	LADC	SCLC	L858R	L858R	Gefitinib	1st line	PR	6	Gefitinib + chemotherapy	PR	8	Cisplatin + docetaxel + gefitinib	PR	8	10	6	16	26
41	NO.51	Asian	Female	49	N	III	LADC	SCLC	19del	UN	Gefitinib	1st line	PR	22	Gefitinib	PR	22	Carboplatin + etoposide	SD	UN	37	23	UN	UN
61	NO.61	Asian	Female	50	N	IV	LADC	SCLC(65%)+LADC(35%)	19del	19del	Erlotinib	1st line	PR	14	Erlotinib	PR	14	Cisplatin + etoposide + radiotherapy + gefitinib maintain	PR	9+	14	14	9+	23+
23	NO.36	Asian	Male	52	N	III	LADC	SCLC	19del→19del+T790M	19del+T790M	Erlotinib	1st line	PR	12	Erlotinib	PR	12	Etoposide and cisplatin	SD	UN	42	29	UN	UN
32	NO.42	Asian	Female	52	UN	IV	LADC	SCLC	19del→19del+T790M	wild	Erlotinib	1st line	PR	36	Erlotinib	PR	36	Carboplatin + etoposide	PR	UN	42	42	UN	UN
34	NO.44	Asian	Female	52	UN	II	LADC	SCLC	19del→19del+T790M	UN	Gefitinib	1st line	SD	12	Gefitinib	SD	12	Carboplatin + etoposide	PD	2	16	16	8	24
43	NO.53	Asian	Female	52	N	IV	LADC	SCLC	19del	19del	Erlotinib	2nd line	SD	11	Cisplatin + pemetrexed	SD	9	Carboplatin + etoposide	PR	UN	20	11	UN	UN
56	NO.11	Asian	Female	53	N	IV	LADC	SCLC	19del	19del	Erlotinib	1st line	PR	13	Erlotinib	PR	13	Carboplatin + etoposide + Erlotinib	SD	3	13	13	UN	UN
25	NO.37	Asian	Male	53	Y	IV	LADC	SCLC	19del	19del	Erlotinib	1st line	PR	12	Erlotinib	PR	12	Carboplatin + etoposide + erlotinib	PR	8	12	12	13	24
16	NO.32	White	Female	54	UN	IV	LADC	SCLC	19del	19del	Erlotinib	1st line	PR	36+	Erlotinib	PR	36+	Cisplatin + etoposide	PR	UN	36+	36+	UN	UN
37	NO.63	Asian	Female	54	UN	IV	LADC	SCLC+LADC	19del	19del	Afatinib	1st line	PR	36+	Afatinib	PR	36+	chemotherapy + targeted	PR	UN	60	60	UN	UN
58	NO.22	White	Male	55	Y	IV	LADC	SCLC	19del→19del+T790M	19del	Gefitinib	2nd line	PR	25	Cisplatin + pemetrexed	PR	7	Carboplatin + etoposide	PR	10	35	28	10	45
60	NO.30	Asian	Female	55	N	IV	LADC	SCLC	19del	19del	Gefitinib	1st line	PR	8	Gefitinib	PR	8	Carboplatin + etoposide	PR	UN	9	9	UN	UN
59	NO.24	Asian	Female	56	N	IV	LADC	SCLC	19del→19del+T790M	19del+MYC+PIK3CA	Gefitinib	1st line	PR	10	Gefitinib	PR	10	Carboplatin + etoposide	PR	3	36	34	UN	UN
16	NO.33	White	Female	56	UN	IV	LADC	SCLC	L858R	L858R+PIK3CA	Erlotinib	1st line	PR	14	Erlotinib	PR	14	Chemotherapy + radiotherapy	PR	6	14	14	UN	UN
28	NO.40	White	Female	56	Y	IV	LADC	SCLC	19del	19del	Gefitinib	1st line	PR	18	Gefitinib + radiotherapy	PR	18	Carboplatin + etoposide	PD	1	18	18	5	23
57	NO.18	Asian	Female	57	N	IV	LADC	SCLC	L858R	L858R+TSC1	Gefitinib	1st line	PR	34	Gefitinib	PR	34	Cisplatin + etoposide	PD	2	34	34	2	36
60	NO.29	Asian	Female	57	N	II	LADC	SCLC	L858R	L859R	Gefitinib	1st line	PR	10	Gefitinib	PR	10	Carboplatin + etoposide	UN	UN	37	10	UN	UN
29	NO.41	White	Female	57	N	III	LADC	SCLC	18-G719X	18-G719X+SMAD4	Afatinib	2nd line	PR	12	Cisplatin + Vinorelbine + radiotherapy	PR	9	Carboplatin + etoposide	PD	1	12	12	24	36
40	NO.49	Asian	Female	57	N	IV	LADC	SCLC	L858R→L858R+T790M	L858R	Erlotinib	1st line	PR	12	Erlotinib	PR	12	Carboplatin + etoposide	PR	UN	34	28	UN	UN
24	NO.62	Asian	Female	57	N	IV	LADC	SCLC+LADC	19del→19del+T790M	19del	Gefitinib	1st line	PR	15	Gefitinib	PR	15	Cisplatin + etoposide	PR	4	24	24	7	29
56	NO.16	Asian	Male	58	Y	IV	LADC	SCLC	19del	T790M	Erlotinib	1st line	PR	24	Erlotinib	PR	24	Carboplatin + etoposide + osimertinib	SD	4	24	24	UN	UN
40	NO.50	Asian	Female	58	N	IV	LADC	SCLC	wild→19del+T790M	19del	Erlotinib	1st line	PR	33	Erlotinib	PR	33	Carboplatin + etoposide	PR	UN	75	51	UN	UN
58	NO.58	White	Female	58	Y	IV	LADC	SCLC+LADC	L858R→L858R+T790M	L858R	Afatinib	1st line	PR	22	Afatinib	PR	22	None	无	无	22	22	1	24
60	NO.59	Asian	Female	59	N	IV	LADC	SCLC+LADC	19del	19del	Gefitinib	2nd line	PR	11	Cisplatin + pemetrexed	PR	10	Rociletinib	UN	UN	21	11	UN	UN
56	NO.17	Asian	Male	60	N	IV	LADC	SCLC	19del	wild	Erlotinib	1st line	PR	14	Erlotinib	PR	14	Carboplatin + etoposide	PD	1	14	14	UN	UN
36	NO.46	White	Female	60	N	IV	LADC	SCLC	19del	19del	Gefitinib	1st line	CR	52	Gefitinib	CR	52	Carboplatin + etoposide	CR	9	55	55	19	74
61	NO.60	Asian	Female	60	N	IV	LADC	SCLC+LADC	19del	21-E872K	Erlotinib	1st line	PR	31	Erlotinib	PR	31	Cisplatin + etoposide	SD	5	31	31	8	39
16	NO.35	White	Female	61	UN	IV	LADC	SCLC	L858R	L858R	Erlotinib	1st line	PR	18	Erlotinib	PR	18	UN	UN	UN	18	18	UN	UN
42	NO.52	Asian	Male	61	Y	IV	LADC	SCLC	19del	19del	Gefitinib	1st line	PR	12	Gefitinib	PR	12	Cisplatin + etoposide	PR	UN	12	12	UN	UN
61	NO.2	Asian	Male	62	Y	IV	LADC	SCLC	19del	UN	Gefitinib	1st line	PR	12	Gefitinib	PR	12	Carboplatin + etoposide	SD	4	13	13	UN	UN
56	NO.12	Asian	Female	63	N	IV	LADC	SCLC	19del	wild	Gefitinib	1st line	PR	17	Gefetinib	PR	17	Carboplatin + etoposide	PD	2	17	17	UN	UN
57	NO.19	Asian	Female	63	N	III	LADC	SCLC	19del	19del+ATK1	Afatinib	1st line	PR	19	Afatinib	PR	19	Cisplatin + etoposide	PR	24	19	19	24	43
48	NO.66	Asian	Male	63	N	IV	LADC	SCLC+LADC	19del	19del	Erlotinib	1st line	PR	10	Erlotinib	PR	10	None	none	none	10	10	1	11
46	NO.72	White	Female	63	N	III	LADC	SCLC→LADC	19del→19del+T790M	19del	Gefitinib	1st line	PR	9	Gefitinib	PR	9	Cisplatin + etoposide	SD	4	27	23	UN	UN
58	NO.23	White	Male	65	N	IV	LADC	SCLC	L858R→L858R+T790M	L858R	Afatinib	1st line	PR	15	Afatinib	PR	15	Carboplatin + etoposide	PR	UN	19	18	UN	UN
35	NO.45	White	Male	65	N	IV	LADC	SCLC	19del	UN	Afatinib	1st line	PR	10	Afatinib	PR	10	Carboplatin + etoposide	PD	1	11	10	3	13
54	NO.6	Asian	Female	65	N	IV	LADC	SCLC	19del	wild	Gefitinib	1st line	PR	16	Gefitinib	PR	16	Carboplatin + etoposide	SD	UN	16	16	UN	UN
54	NO.3	Asian	Male	66	Y	IV	LADC	SCLC	19del	19del	Icontinib	1st line	PR	11	Iconitib	PR	11	Carboplatin + etoposide	UN	UN	11	11	UN	UN
54	NO.4	Asian	Male	66	Y	IV	LADC	SCLC	19del	19del	Erlotinib	1st line	PR	21	Erlotinib	PR	21	Carboplatin + etoposide	UN	UN	21	21	UN	UN
16	NO.31	White	Female	67	UN	IV	LADC	SCLC	L858R	L858R	Erlotinib	1st line	PR	22	Erlotinib	PR	22	Cisplatin + etoposide	PR	UN	22	22	UN	UN
58	NO.20	White	Male	69	N	IV	LADC	SCLC	19del→19del+T790	wild	Afatinib	1st line	PR	10	Afatinib	PR	10	None	none	none	13	13	1.5	14.5
58	NO.21	White	Female	70	N	IV	LADC	SCLC	19del→19del+T790M	19del	Afatinib	1st line	PR	9	Afatinib	PR	9	None	none	none	11	11	1	12
55	NO.8	Asian	Female	70	N	IV	LADC	SCLC	19del	19del+PIK3CA	Icontinib	1st line	PR	34.5	Icotinib	PR	34.5	UN	UN	UN	40.9	40.9	9.7	50.6
61	NO.1	Asian	Female	72	N	IV	LADC	SCLC	19del→19del+T790M	19del	Gefitinib	1st line	PR	8	Gefitinib	PR	8	Cisplatin + etoposide + endu	PR	7	14	14	14	28
55	NO.10	Asian	Male	73	N	IV	LADC	SCLC	19del	19del	Gefitinib	1st line	PR	20	Gefitinib+chemotherapy	PR	20	UN	UN	UN	56.2	56.2	14.5+	59.5+
53	NO.56	Asian	Male	73	Y	IV	LADC	SCLC	L858R	L858R	Gefitinib	1st line	PR	3	Gefitinib + Cisplatin + pemetrexed	PR	3	Carboplatin + etoposide	PD	0.5	3	3	2	5
50	NO.68	White	Female	73	N	IV	LADC	SCLC+LADC	L858R	L858R	Gefitinib	1st line	PR	38	Gefitinib	PR	38	Chemotherapy	CR	UN	61	57	UN	UN
26	NO.38	Asian	Male	75	Y	III	LADC	SCLC	19del	19del	Afatinib	1st line	PR	12	Afatinib	PR	12	Carboplatin + etoposide	PR	UN	36	24	UN	UN
38	NO.47	Asian	Female	76	Y	IV	LADC	SCLC	L858R	L858R	Gefitinib	1st line	PR	20	Gefitinib	PR	20	Cisplatin + etoposide	SD	4	20	20	UN	UN
52	NO.55	White	Female	76	N	IV	LADC	SCLC	19del+T790M	19del	Osimertinib	1st line	PR	12	Osimertinib	PR	12	UN	UN	UN	12	12	UN	UN
31	NO.70	Asian	Female	76	N	IV	LADC	SCLC→LADC	L858R	L858R	Gefitinib	1st line	PR	20	Gefitinib	PR	20	Cisplatin + etoposide	PR	5	20	20	22	42
